# Supplementary material for: Bulinus snails in the Lake Victoria Basin in Kenya: Systematics and their role as hosts for schistosomes
Source: PLoS Negl Trop Dis. 2023 Feb 10;17(2):e0010752. doi: 10.1371/journal.pntd.0010752 (PMC9949660; doi:10.1371/journal.pntd.0010752)
Supplement: S1 Table — The number of snail specimens examined and number of observed trematode infections is listed per species and per survey sites. Total number of snail specimens and percent of individuals infected (in parentheses) is listed per cercarial type. Map of collection locations can be found in S1 Fig. Habitat types are: LS = lakeshore, L = lake, R = river, EP = ephemeral pond, D = Dam, S = Swamp. (XLSX) [file pntd.0010752.s002.xlsx]

## Sheet: Sheet1
Collection Location	Latitude	Longitude	Habitat type	Bulinus species recovered	total	Amphistome	Xiphidiocercariae	Schistosome	Strigeid	Echinostome	Sanguinocolid
Asao	−0.31810	35.0069	R	B. globosus	2951	12 (0.4%)	110 (3.7%)	192 (6.5%)	15 (0.5%)	29 (1.0%)	0
				B. forskalii group	2	0	0	0	0	0	0
Ndiara	-0.090925	34.0851	L/LS	B. ugandae	25	0	3 (12%)	1 (4%)	0	0	0
				B. tropicus/ truncatus group	31	0	0	0	0	0	0
				B. forskalii group	8	0	0	0	0	0	0
Anyanga	-0.0895806	34.0859	L/LS	B. ugandae	65	0	1 (1.5%)	0	0	1 (1.5%)	0
				B. tropicus/ truncatus group	39	0	0	0	1 (2.6%)	0	0
				B. forskalii group	2	0	0	0	0	0	0
Nyabera	−0.1091	34.775	S	B. globosus	43	0	0	0	1 (2.3%)	0	0
				B. forskalii group	24	0	2 (8.3%)	0	0	0	0
Gudwa	-0.357367	34.3301	L/LS	B. ugandae	85	0	2 (2.4%)	1 (1.2%)	0	0	1 (1.2%)
				B. tropicus/ truncatus group	119	0	0	0	0	0	0
				B. forskalii group	2	0	0	0	0	0	0
Kogoye	-0.347761	34.354	L/LS	B. ugandae	104	0	6 (5.8%)	0	2 (1.9%)	0	0
				B. tropicus/ truncatus group	56	0	1 (1.8%)	0	0	0	0
				B. forskalii group	2	0	0	0	0	0	0
Powerhouse	−0.09410	34.7076	LS	B. ugandae	434	0	31 (7.1%)	0	12 (2.8%)	16 (3.7%)	2 (0.5%)
				B. forskalii group	19	0	1 (5.3%)	0	1 (5.2%)	2 (10.5%)	0
Tiengre	-0.0898333	34.7031	EP	B. ugandae	174	0	1	0	0	1 (0.6%)	0
				B. productus	1302	0	0	26 (2.0%)	4 (0.3%)	0	0
				B. forskalii group	587	16 (2.7%)	0	5 (0.9%)	0	0	0
Carwash	−0.09587	34.7485	LS	B. ugandae	2	0	0	0	0	0	0
Ayuka Dam	-0.449	34.6553	D	B. productus	17	0	0	1 (5.8%)	0	0	0
				B. forskalii group	5	0	0	0	0	0	0
Kasabong	−0.15190	34.3355	R	B. productus	1	0	0	0	0	0	0
				B. forskalii group	34	0	0	0	0	0	0
