# Supplementary material for: Bulinus snails in the Lake Victoria Basin in Kenya: Systematics and their role as hosts for schistosomes
Source: PLoS Negl Trop Dis. 2023 Feb 10;17(2):e0010752. doi: 10.1371/journal.pntd.0010752 (PMC9949660; doi:10.1371/journal.pntd.0010752)
Supplement: S2 Table — Bolded values are intraspecies p-distance values. (XLSX) [file pntd.0010752.s003.xlsx]

## Sheet: Sheet1
	B. globosus	B. ugandae	B. productus	B. nasutus	B. truncatus	B. tropicus	B. cf. transversalis	B. forskalii	B. scalaris
B. globosus	0.0049233
B. ugandae	0.0492233	0.00627732
B. productus	0.0726643	0.0761021	0.00978935
B. nasutus	0.071515	0.0718985	0.0375997	0.00407192
B. truncatus	0.104095	0.092143	0.105118	0.0983606	0.0064332
B. tropicus	0.102871	0.0908443	0.10509	0.0974935	0.0186845	0.0060303
B. cf. transversalis	0.115276	0.107308	0.115813	0.112111	0.0352982	0.0389017	0.00197922
B. forskalii	0.097057	0.095263	0.104723	0.100595	0.103112	0.099783	0.112937	0.0068687
B. scalaris	0.106514	0.0986999	0.113666	0.105004	0.105131	0.106612	0.111953	0.0526354	0.0299246
